# Supplementary material for: Functionalized Nanoparticles Activated by Photodynamic Therapy as an Antimicrobial Strategy in Endodontics: A Scoping Review
Source: Antibiotics (Basel). 2021 Sep 2;10(9):1064. doi: 10.3390/antibiotics10091064 (PMC8472326; doi:10.3390/antibiotics10091064)
Supplement: Supplementary file 1 [file antibiotics-10-01064-s001.zip]

Archive with 1 entries (1 files):
- antibiotics-1340747-supplementary.pdf
